# Supplementary material for: Lignin as a High-Value Bioaditive in 3D-DLP Printable Acrylic Resins and Polyaniline Conductive Composite
Source: Polymers (Basel). 2022 Oct 4;14(19):4164. doi: 10.3390/polym14194164 (PMC9572831; doi:10.3390/polym14194164)
Supplement: Supplementary file 1 [file polymers-14-04164-s001.zip]

Archive with 1 entries (1 files):
- polymers-1945893-supplementary.pdf
